# Supplementary material for: Interactions between the sexual identity of the nervous system and the social environment mediate lifespan in Drosophila melanogaster
Source: Proc Biol Sci. 2018 Nov 28;285(1892):20181450. doi: 10.1098/rspb.2018.1450 (PMC6283938; doi:10.1098/rspb.2018.1450)
Supplement: Experiment 2 Behaviour.dat [file rspb20181450supp5.zip › rspb20181450_si_005.dat]

	FocalGenotype	Background	Occurrence.Morn	Occurrence.Aft	Occurrence.Total	Total.Observations	Proportion	Behaviour
1	control-elav	ControlBackground	0	1	1	6	0.166666667	Aggression
2	control-elav	ControlBackground	0	0	0	6	0	Aggression
3	control-elav	ControlBackground	0	0	0	6	0	Aggression
4	control-elav	ControlBackground	0	0	0	6	0	Aggression
5	control-elav	ControlBackground	0	0	0	6	0	Aggression
6	control-elav	ControlBackground	0	0	0	6	0	Aggression
7	control-elav	ControlBackground	0	0	0	6	0	Aggression
8	control-elav	ControlBackground	0	0	0	6	0	Aggression
9	control-elav	ControlBackground	0	0	0	6	0	Aggression
10	control-elav	ControlBackground	0	0	0	6	0	Aggression
11	control-elav	ControlBackground	0	0	0	6	0	Aggression
12	control-elav	ControlBackground	0	0	0	6	0	Aggression
13	control-elav	ControlBackground	0	0	0	6	0	Aggression
14	control-elav	ControlBackground	0	0	0	6	0	Aggression
15	control-elav	ControlBackground	0	0	0	6	0	Aggression
16	control-traIR	ControlBackground	0	0	0	6	0	Aggression
17	control-traIR	ControlBackground	0	0	0	6	0	Aggression
18	control-traIR	ControlBackground	0	0	0	6	0	Aggression
19	control-traIR	ControlBackground	0	0	0	6	0	Aggression
20	control-traIR	ControlBackground	0	0	0	6	0	Aggression
21	control-traIR	ControlBackground	0	0	0	6	0	Aggression
22	control-traIR	ControlBackground	0	0	0	6	0	Aggression
23	control-traIR	ControlBackground	0	0	0	6	0	Aggression
24	control-traIR	ControlBackground	0	0	0	6	0	Aggression
25	control-traIR	ControlBackground	0	0	0	6	0	Aggression
26	control-traIR	ControlBackground	0	0	0	6	0	Aggression
27	control-traIR	ControlBackground	0	0	0	6	0	Aggression
28	control-traIR	ControlBackground	0	0	0	6	0	Aggression
29	control-traIR	ControlBackground	0	0	0	6	0	Aggression
30	control-traIR	ControlBackground	0	0	0	6	0	Aggression
31	Masc	ControlBackground	2	0	2	6	0.333333333	Aggression
32	Masc	ControlBackground	0	0	0	6	0	Aggression
33	Masc	ControlBackground	0	0	0	6	0	Aggression
34	Masc	ControlBackground	0	0	0	6	0	Aggression
35	Masc	ControlBackground	0	0	0	6	0	Aggression
36	Masc	ControlBackground	0	0	0	6	0	Aggression
37	Masc	ControlBackground	1	1	2	6	0.333333333	Aggression
38	Masc	ControlBackground	0	0	0	6	0	Aggression
39	Masc	ControlBackground	1	0	1	6	0.166666667	Aggression
40	Masc	ControlBackground	0	0	0	6	0	Aggression
41	Masc	ControlBackground	0	0	0	6	0	Aggression
42	Masc	ControlBackground	0	0	0	6	0	Aggression
43	Masc	ControlBackground	0	0	0	6	0	Aggression
44	Masc	ControlBackground	0	0	0	6	0	Aggression
45	Masc	ControlBackground	0	1	1	6	0.166666667	Aggression
46	Masc	ControlBackground	0	0	0	6	0	Aggression
47	Masc	ControlBackground	0	0	0	6	0	Aggression
48	Masc	ControlBackground	0	0	0	6	0	Aggression
49	Masc	ControlBackground	0	0	0	6	0	Aggression
50	Masc	ControlBackground	0	0	0	6	0	Aggression
51	Masc	ControlBackground	2	0	2	6	0.333333333	Aggression
52	Masc	ControlBackground	0	1	1	6	0.166666667	Aggression
53	Masc	ControlBackground	0	0	0	6	0	Aggression
54	Masc	ControlBackground	0	0	0	6	0	Aggression
55	Masc	ControlBackground	0	1	1	6	0.166666667	Aggression
56	Masc	ControlBackground	0	0	0	6	0	Aggression
57	Masc	ControlBackground	0	0	0	6	0	Aggression
58	Masc	ControlBackground	0	0	0	6	0	Aggression
59	Masc	ControlBackground	0	0	0	6	0	Aggression
60	Masc	ControlBackground	0	0	0	6	0	Aggression
61	Masc	ControlBackground	0	0	0	6	0	Aggression
62	Masc	ControlBackground	0	1	1	6	0.166666667	Aggression
63	Masc	ControlBackground	0	0	0	6	0	Aggression
64	Masc	ControlBackground	0	0	0	6	0	Aggression
65	Masc	ControlBackground	0	0	0	6	0	Aggression
66	Masc	ControlBackground	0	0	0	6	0	Aggression
67	Masc	ControlBackground	0	0	0	6	0	Aggression
68	Masc	ControlBackground	0	2	2	6	0.333333333	Aggression
69	Masc	ControlBackground	0	1	1	6	0.166666667	Aggression
70	Masc	ControlBackground	0	0	0	6	0	Aggression
71	control-elav	MascBackground	3	1	4	6	0.666666667	Aggression
72	control-elav	MascBackground	0	0	0	6	0	Aggression
73	control-elav	MascBackground	0	0	0	6	0	Aggression
74	control-elav	MascBackground	2	0	2	6	0.333333333	Aggression
75	control-elav	MascBackground	1	2	3	6	0.5	Aggression
76	control-elav	MascBackground	0	2	2	6	0.333333333	Aggression
77	control-elav	MascBackground	2	0	2	6	0.333333333	Aggression
78	control-elav	MascBackground	0	0	0	6	0	Aggression
79	control-elav	MascBackground	2	0	2	6	0.333333333	Aggression
80	control-elav	MascBackground	0	3	3	6	0.5	Aggression
81	control-elav	MascBackground	1	0	1	6	0.166666667	Aggression
82	control-elav	MascBackground	0	0	0	6	0	Aggression
83	control-elav	MascBackground	0	0	0	6	0	Aggression
84	control-elav	MascBackground	3	0	3	6	0.5	Aggression
85	control-elav	MascBackground	1	1	2	6	0.333333333	Aggression
86	control-traIR	MascBackground	0	0	0	6	0	Aggression
87	control-traIR	MascBackground	1	1	2	6	0.333333333	Aggression
88	control-traIR	MascBackground	3	3	6	6	1	Aggression
89	control-traIR	MascBackground	0	0	0	6	0	Aggression
90	control-traIR	MascBackground	1	0	1	6	0.166666667	Aggression
91	control-traIR	MascBackground	1	0	1	6	0.166666667	Aggression
92	control-traIR	MascBackground	1	2	3	6	0.5	Aggression
93	control-traIR	MascBackground	0	0	0	6	0	Aggression
94	control-traIR	MascBackground	1	0	1	6	0.166666667	Aggression
95	control-traIR	MascBackground	0	0	0	6	0	Aggression
96	control-traIR	MascBackground	0	2	2	6	0.333333333	Aggression
97	control-traIR	MascBackground	3	3	6	6	1	Aggression
98	control-traIR	MascBackground	0	0	0	6	0	Aggression
99	control-traIR	MascBackground	1	0	1	6	0.166666667	Aggression
100	control-traIR	MascBackground	2	0	2	6	0.333333333	Aggression
101	Masc	MascBackground	3	1	4	6	0.666666667	Aggression
102	Masc	MascBackground	1	1	2	6	0.333333333	Aggression
103	Masc	MascBackground	2	2	4	6	0.666666667	Aggression
104	Masc	MascBackground	1	3	4	6	0.666666667	Aggression
105	Masc	MascBackground	0	0	0	6	0	Aggression
106	Masc	MascBackground	2	0	2	6	0.333333333	Aggression
107	Masc	MascBackground	0	2	2	6	0.333333333	Aggression
108	Masc	MascBackground	2	2	4	6	0.666666667	Aggression
109	Masc	MascBackground	1	0	1	6	0.166666667	Aggression
110	Masc	MascBackground	2	0	2	6	0.333333333	Aggression
111	Masc	MascBackground	2	2	4	6	0.666666667	Aggression
112	Masc	MascBackground	1	3	4	6	0.666666667	Aggression
113	Masc	MascBackground	2	3	5	6	0.833333333	Aggression
114	Masc	MascBackground	0	0	0	6	0	Aggression
115	Masc	MascBackground	1	3	4	6	0.666666667	Aggression
116	Masc	MascBackground	1	0	1	6	0.166666667	Aggression
117	Masc	MascBackground	0	2	2	6	0.333333333	Aggression
118	Masc	MascBackground	3	0	3	6	0.5	Aggression
119	Masc	MascBackground	1	0	1	6	0.166666667	Aggression
120	Masc	MascBackground	1	3	4	6	0.666666667	Aggression
121	Masc	MascBackground	2	2	4	6	0.666666667	Aggression
122	Masc	MascBackground	1	1	2	6	0.333333333	Aggression
123	Masc	MascBackground	2	2	4	6	0.666666667	Aggression
124	Masc	MascBackground	1	2	3	6	0.5	Aggression
125	Masc	MascBackground	2	3	5	6	0.833333333	Aggression
126	Masc	MascBackground	0	2	2	6	0.333333333	Aggression
127	Masc	MascBackground	0	0	0	6	0	Aggression
128	Masc	MascBackground	2	0	2	6	0.333333333	Aggression
129	Masc	MascBackground	3	0	3	6	0.5	Aggression
130	Masc	MascBackground	2	2	4	6	0.666666667	Aggression
131	Masc	MascBackground	1	2	3	6	0.5	Aggression
132	Masc	MascBackground	2	2	4	6	0.666666667	Aggression
133	Masc	MascBackground	3	1	4	6	0.666666667	Aggression
134	Masc	MascBackground	0	2	2	6	0.333333333	Aggression
135	Masc	MascBackground	2	1	3	6	0.5	Aggression
136	Masc	MascBackground	0	0	0	6	0	Aggression
137	Masc	MascBackground	2	2	4	6	0.666666667	Aggression
138	Masc	MascBackground	0	1	1	6	0.166666667	Aggression
139	Masc	MascBackground	3	0	3	6	0.5	Aggression
140	Masc	MascBackground	1	2	3	6	0.5	Aggression
141	control-elav	ControlBackground	0	0	0	6	0	Courtship.Given
142	control-elav	ControlBackground	0	0	0	6	0	Courtship.Given
143	control-elav	ControlBackground	0	0	0	6	0	Courtship.Given
144	control-elav	ControlBackground	0	0	0	6	0	Courtship.Given
145	control-elav	ControlBackground	0	0	0	6	0	Courtship.Given
146	control-elav	ControlBackground	0	0	0	6	0	Courtship.Given
147	control-elav	ControlBackground	0	0	0	6	0	Courtship.Given
148	control-elav	ControlBackground	0	0	0	6	0	Courtship.Given
149	control-elav	ControlBackground	0	0	0	6	0	Courtship.Given
150	control-elav	ControlBackground	0	0	0	6	0	Courtship.Given
151	control-elav	ControlBackground	0	0	0	6	0	Courtship.Given
152	control-elav	ControlBackground	0	0	0	6	0	Courtship.Given
153	control-elav	ControlBackground	0	0	0	6	0	Courtship.Given
154	control-elav	ControlBackground	0	0	0	6	0	Courtship.Given
155	control-elav	ControlBackground	0	0	0	6	0	Courtship.Given
156	control-traIR	ControlBackground	0	0	0	6	0	Courtship.Given
157	control-traIR	ControlBackground	0	0	0	6	0	Courtship.Given
158	control-traIR	ControlBackground	0	0	0	6	0	Courtship.Given
159	control-traIR	ControlBackground	0	0	0	6	0	Courtship.Given
160	control-traIR	ControlBackground	0	0	0	6	0	Courtship.Given
161	control-traIR	ControlBackground	0	0	0	6	0	Courtship.Given
162	control-traIR	ControlBackground	0	0	0	6	0	Courtship.Given
163	control-traIR	ControlBackground	0	0	0	6	0	Courtship.Given
164	control-traIR	ControlBackground	0	0	0	6	0	Courtship.Given
165	control-traIR	ControlBackground	0	0	0	6	0	Courtship.Given
166	control-traIR	ControlBackground	0	0	0	6	0	Courtship.Given
167	control-traIR	ControlBackground	0	0	0	6	0	Courtship.Given
168	control-traIR	ControlBackground	0	0	0	6	0	Courtship.Given
169	control-traIR	ControlBackground	0	0	0	6	0	Courtship.Given
170	control-traIR	ControlBackground	0	0	0	6	0	Courtship.Given
171	Masc	ControlBackground	2	0	2	6	0.333333333	Courtship.Given
172	Masc	ControlBackground	2	0	2	6	0.333333333	Courtship.Given
173	Masc	ControlBackground	0	0	0	6	0	Courtship.Given
174	Masc	ControlBackground	1	1	2	6	0.333333333	Courtship.Given
175	Masc	ControlBackground	0	0	0	6	0	Courtship.Given
176	Masc	ControlBackground	0	0	0	6	0	Courtship.Given
177	Masc	ControlBackground	2	1	3	6	0.5	Courtship.Given
178	Masc	ControlBackground	0	1	1	6	0.166666667	Courtship.Given
179	Masc	ControlBackground	1	0	1	6	0.166666667	Courtship.Given
180	Masc	ControlBackground	0	1	1	6	0.166666667	Courtship.Given
181	Masc	ControlBackground	2	0	2	6	0.333333333	Courtship.Given
182	Masc	ControlBackground	0	0	0	6	0	Courtship.Given
183	Masc	ControlBackground	2	0	2	6	0.333333333	Courtship.Given
184	Masc	ControlBackground	1	0	1	6	0.166666667	Courtship.Given
185	Masc	ControlBackground	0	0	0	6	0	Courtship.Given
186	Masc	ControlBackground	0	0	0	6	0	Courtship.Given
187	Masc	ControlBackground	0	0	0	6	0	Courtship.Given
188	Masc	ControlBackground	0	0	0	6	0	Courtship.Given
189	Masc	ControlBackground	0	0	0	6	0	Courtship.Given
190	Masc	ControlBackground	0	0	0	6	0	Courtship.Given
191	Masc	ControlBackground	2	1	3	6	0.5	Courtship.Given
192	Masc	ControlBackground	1	1	2	6	0.333333333	Courtship.Given
193	Masc	ControlBackground	0	0	0	6	0	Courtship.Given
194	Masc	ControlBackground	1	0	1	6	0.166666667	Courtship.Given
195	Masc	ControlBackground	0	2	2	6	0.333333333	Courtship.Given
196	Masc	ControlBackground	0	0	0	6	0	Courtship.Given
197	Masc	ControlBackground	0	0	0	6	0	Courtship.Given
198	Masc	ControlBackground	1	0	1	6	0.166666667	Courtship.Given
199	Masc	ControlBackground	0	0	0	6	0	Courtship.Given
200	Masc	ControlBackground	0	1	1	6	0.166666667	Courtship.Given
201	Masc	ControlBackground	2	0	2	6	0.333333333	Courtship.Given
202	Masc	ControlBackground	0	0	0	6	0	Courtship.Given
203	Masc	ControlBackground	2	0	2	6	0.333333333	Courtship.Given
204	Masc	ControlBackground	0	0	0	6	0	Courtship.Given
205	Masc	ControlBackground	1	0	1	6	0.166666667	Courtship.Given
206	Masc	ControlBackground	1	0	1	6	0.166666667	Courtship.Given
207	Masc	ControlBackground	0	0	0	6	0	Courtship.Given
208	Masc	ControlBackground	0	1	1	6	0.166666667	Courtship.Given
209	Masc	ControlBackground	2	1	3	6	0.5	Courtship.Given
210	Masc	ControlBackground	0	0	0	6	0	Courtship.Given
211	control-elav	MascBackground	0	0	0	6	0	Courtship.Given
212	control-elav	MascBackground	0	0	0	6	0	Courtship.Given
213	control-elav	MascBackground	0	0	0	6	0	Courtship.Given
214	control-elav	MascBackground	0	0	0	6	0	Courtship.Given
215	control-elav	MascBackground	0	0	0	6	0	Courtship.Given
216	control-elav	MascBackground	0	0	0	6	0	Courtship.Given
217	control-elav	MascBackground	0	0	0	6	0	Courtship.Given
218	control-elav	MascBackground	0	0	0	6	0	Courtship.Given
219	control-elav	MascBackground	0	0	0	6	0	Courtship.Given
220	control-elav	MascBackground	0	0	0	6	0	Courtship.Given
221	control-elav	MascBackground	0	0	0	6	0	Courtship.Given
222	control-elav	MascBackground	0	0	0	6	0	Courtship.Given
223	control-elav	MascBackground	0	0	0	6	0	Courtship.Given
224	control-elav	MascBackground	0	0	0	6	0	Courtship.Given
225	control-elav	MascBackground	0	0	0	6	0	Courtship.Given
226	control-traIR	MascBackground	0	0	0	6	0	Courtship.Given
227	control-traIR	MascBackground	0	0	0	6	0	Courtship.Given
228	control-traIR	MascBackground	0	0	0	6	0	Courtship.Given
229	control-traIR	MascBackground	0	0	0	6	0	Courtship.Given
230	control-traIR	MascBackground	0	0	0	6	0	Courtship.Given
231	control-traIR	MascBackground	0	0	0	6	0	Courtship.Given
232	control-traIR	MascBackground	0	0	0	6	0	Courtship.Given
233	control-traIR	MascBackground	0	0	0	6	0	Courtship.Given
234	control-traIR	MascBackground	0	0	0	6	0	Courtship.Given
235	control-traIR	MascBackground	0	0	0	6	0	Courtship.Given
236	control-traIR	MascBackground	0	0	0	6	0	Courtship.Given
237	control-traIR	MascBackground	0	0	0	6	0	Courtship.Given
238	control-traIR	MascBackground	0	0	0	6	0	Courtship.Given
239	control-traIR	MascBackground	0	0	0	6	0	Courtship.Given
240	control-traIR	MascBackground	0	0	0	6	0	Courtship.Given
241	Masc	MascBackground	3	1	4	6	0.666666667	Courtship.Given
242	Masc	MascBackground	3	1	4	6	0.666666667	Courtship.Given
243	Masc	MascBackground	2	2	4	6	0.666666667	Courtship.Given
244	Masc	MascBackground	1	3	4	6	0.666666667	Courtship.Given
245	Masc	MascBackground	0	0	0	6	0	Courtship.Given
246	Masc	MascBackground	3	1	4	6	0.666666667	Courtship.Given
247	Masc	MascBackground	0	2	2	6	0.333333333	Courtship.Given
248	Masc	MascBackground	3	2	5	6	0.833333333	Courtship.Given
249	Masc	MascBackground	1	0	1	6	0.166666667	Courtship.Given
250	Masc	MascBackground	2	1	3	6	0.5	Courtship.Given
251	Masc	MascBackground	3	2	5	6	0.833333333	Courtship.Given
252	Masc	MascBackground	1	3	4	6	0.666666667	Courtship.Given
253	Masc	MascBackground	2	3	5	6	0.833333333	Courtship.Given
254	Masc	MascBackground	2	0	2	6	0.333333333	Courtship.Given
255	Masc	MascBackground	1	2	3	6	0.5	Courtship.Given
256	Masc	MascBackground	1	0	1	6	0.166666667	Courtship.Given
257	Masc	MascBackground	1	3	4	6	0.666666667	Courtship.Given
258	Masc	MascBackground	2	0	2	6	0.333333333	Courtship.Given
259	Masc	MascBackground	2	0	2	6	0.333333333	Courtship.Given
260	Masc	MascBackground	1	3	4	6	0.666666667	Courtship.Given
261	Masc	MascBackground	2	2	4	6	0.666666667	Courtship.Given
262	Masc	MascBackground	1	1	2	6	0.333333333	Courtship.Given
263	Masc	MascBackground	2	2	4	6	0.666666667	Courtship.Given
264	Masc	MascBackground	1	2	3	6	0.5	Courtship.Given
265	Masc	MascBackground	2	3	5	6	0.833333333	Courtship.Given
266	Masc	MascBackground	0	2	2	6	0.333333333	Courtship.Given
267	Masc	MascBackground	0	0	0	6	0	Courtship.Given
268	Masc	MascBackground	2	1	3	6	0.5	Courtship.Given
269	Masc	MascBackground	3	0	3	6	0.5	Courtship.Given
270	Masc	MascBackground	3	2	5	6	0.833333333	Courtship.Given
271	Masc	MascBackground	1	3	4	6	0.666666667	Courtship.Given
272	Masc	MascBackground	2	2	4	6	0.666666667	Courtship.Given
273	Masc	MascBackground	3	1	4	6	0.666666667	Courtship.Given
274	Masc	MascBackground	0	2	2	6	0.333333333	Courtship.Given
275	Masc	MascBackground	2	0	2	6	0.333333333	Courtship.Given
276	Masc	MascBackground	1	0	1	6	0.166666667	Courtship.Given
277	Masc	MascBackground	2	3	5	6	0.833333333	Courtship.Given
278	Masc	MascBackground	1	1	2	6	0.333333333	Courtship.Given
279	Masc	MascBackground	3	0	3	6	0.5	Courtship.Given
280	Masc	MascBackground	1	2	3	6	0.5	Courtship.Given
281	control-elav	ControlBackground	0	0	0	6	0	Courtship.Recieved
282	control-elav	ControlBackground	0	0	0	6	0	Courtship.Recieved
283	control-elav	ControlBackground	0	0	0	6	0	Courtship.Recieved
284	control-elav	ControlBackground	0	0	0	6	0	Courtship.Recieved
285	control-elav	ControlBackground	0	0	0	6	0	Courtship.Recieved
286	control-elav	ControlBackground	0	0	0	6	0	Courtship.Recieved
287	control-elav	ControlBackground	0	0	0	6	0	Courtship.Recieved
288	control-elav	ControlBackground	0	0	0	6	0	Courtship.Recieved
289	control-elav	ControlBackground	0	0	0	6	0	Courtship.Recieved
290	control-elav	ControlBackground	0	0	0	6	0	Courtship.Recieved
291	control-elav	ControlBackground	0	0	0	6	0	Courtship.Recieved
292	control-elav	ControlBackground	0	0	0	6	0	Courtship.Recieved
293	control-elav	ControlBackground	0	0	0	6	0	Courtship.Recieved
294	control-elav	ControlBackground	0	0	0	6	0	Courtship.Recieved
295	control-elav	ControlBackground	0	0	0	6	0	Courtship.Recieved
296	control-traIR	ControlBackground	0	0	0	6	0	Courtship.Recieved
297	control-traIR	ControlBackground	0	0	0	6	0	Courtship.Recieved
298	control-traIR	ControlBackground	0	0	0	6	0	Courtship.Recieved
299	control-traIR	ControlBackground	0	0	0	6	0	Courtship.Recieved
300	control-traIR	ControlBackground	0	0	0	6	0	Courtship.Recieved
301	control-traIR	ControlBackground	0	0	0	6	0	Courtship.Recieved
302	control-traIR	ControlBackground	0	0	0	6	0	Courtship.Recieved
303	control-traIR	ControlBackground	0	0	0	6	0	Courtship.Recieved
304	control-traIR	ControlBackground	0	0	0	6	0	Courtship.Recieved
305	control-traIR	ControlBackground	0	0	0	6	0	Courtship.Recieved
306	control-traIR	ControlBackground	0	0	0	6	0	Courtship.Recieved
307	control-traIR	ControlBackground	0	0	0	6	0	Courtship.Recieved
308	control-traIR	ControlBackground	0	0	0	6	0	Courtship.Recieved
309	control-traIR	ControlBackground	0	0	0	6	0	Courtship.Recieved
310	control-traIR	ControlBackground	0	0	0	6	0	Courtship.Recieved
311	Masc	ControlBackground	0	0	0	6	0	Courtship.Recieved
312	Masc	ControlBackground	0	0	0	6	0	Courtship.Recieved
313	Masc	ControlBackground	0	0	0	6	0	Courtship.Recieved
314	Masc	ControlBackground	0	0	0	6	0	Courtship.Recieved
315	Masc	ControlBackground	0	0	0	6	0	Courtship.Recieved
316	Masc	ControlBackground	0	0	0	6	0	Courtship.Recieved
317	Masc	ControlBackground	0	0	0	6	0	Courtship.Recieved
318	Masc	ControlBackground	0	0	0	6	0	Courtship.Recieved
319	Masc	ControlBackground	0	0	0	6	0	Courtship.Recieved
320	Masc	ControlBackground	0	0	0	6	0	Courtship.Recieved
321	Masc	ControlBackground	0	0	0	6	0	Courtship.Recieved
322	Masc	ControlBackground	0	0	0	6	0	Courtship.Recieved
323	Masc	ControlBackground	0	0	0	6	0	Courtship.Recieved
324	Masc	ControlBackground	0	0	0	6	0	Courtship.Recieved
325	Masc	ControlBackground	0	0	0	6	0	Courtship.Recieved
326	Masc	ControlBackground	0	0	0	6	0	Courtship.Recieved
327	Masc	ControlBackground	0	0	0	6	0	Courtship.Recieved
328	Masc	ControlBackground	0	0	0	6	0	Courtship.Recieved
329	Masc	ControlBackground	0	0	0	6	0	Courtship.Recieved
330	Masc	ControlBackground	0	0	0	6	0	Courtship.Recieved
331	Masc	ControlBackground	0	0	0	6	0	Courtship.Recieved
332	Masc	ControlBackground	0	0	0	6	0	Courtship.Recieved
333	Masc	ControlBackground	0	0	0	6	0	Courtship.Recieved
334	Masc	ControlBackground	0	0	0	6	0	Courtship.Recieved
335	Masc	ControlBackground	0	0	0	6	0	Courtship.Recieved
336	Masc	ControlBackground	0	0	0	6	0	Courtship.Recieved
337	Masc	ControlBackground	0	0	0	6	0	Courtship.Recieved
338	Masc	ControlBackground	0	0	0	6	0	Courtship.Recieved
339	Masc	ControlBackground	0	0	0	6	0	Courtship.Recieved
340	Masc	ControlBackground	0	0	0	6	0	Courtship.Recieved
341	Masc	ControlBackground	0	0	0	6	0	Courtship.Recieved
342	Masc	ControlBackground	0	0	0	6	0	Courtship.Recieved
343	Masc	ControlBackground	0	0	0	6	0	Courtship.Recieved
344	Masc	ControlBackground	0	0	0	6	0	Courtship.Recieved
345	Masc	ControlBackground	0	0	0	6	0	Courtship.Recieved
346	Masc	ControlBackground	0	0	0	6	0	Courtship.Recieved
347	Masc	ControlBackground	0	0	0	6	0	Courtship.Recieved
348	Masc	ControlBackground	0	0	0	6	0	Courtship.Recieved
349	Masc	ControlBackground	0	0	0	6	0	Courtship.Recieved
350	Masc	ControlBackground	0	0	0	6	0	Courtship.Recieved
351	control-elav	MascBackground	3	2	5	6	0.833333333	Courtship.Recieved
352	control-elav	MascBackground	0	1	1	6	0.166666667	Courtship.Recieved
353	control-elav	MascBackground	0	0	0	6	0	Courtship.Recieved
354	control-elav	MascBackground	2	1	3	6	0.5	Courtship.Recieved
355	control-elav	MascBackground	1	2	3	6	0.5	Courtship.Recieved
356	control-elav	MascBackground	1	2	3	6	0.5	Courtship.Recieved
357	control-elav	MascBackground	2	0	2	6	0.333333333	Courtship.Recieved
358	control-elav	MascBackground	0	0	0	6	0	Courtship.Recieved
359	control-elav	MascBackground	2	0	2	6	0.333333333	Courtship.Recieved
360	control-elav	MascBackground	0	3	3	6	0.5	Courtship.Recieved
361	control-elav	MascBackground	1	0	1	6	0.166666667	Courtship.Recieved
362	control-elav	MascBackground	0	1	1	6	0.166666667	Courtship.Recieved
363	control-elav	MascBackground	0	1	1	6	0.166666667	Courtship.Recieved
364	control-elav	MascBackground	3	0	3	6	0.5	Courtship.Recieved
365	control-elav	MascBackground	1	0	1	6	0.166666667	Courtship.Recieved
366	control-traIR	MascBackground	0	1	1	6	0.166666667	Courtship.Recieved
367	control-traIR	MascBackground	1	1	2	6	0.333333333	Courtship.Recieved
368	control-traIR	MascBackground	3	3	6	6	1	Courtship.Recieved
369	control-traIR	MascBackground	0	0	0	6	0	Courtship.Recieved
370	control-traIR	MascBackground	1	0	1	6	0.166666667	Courtship.Recieved
371	control-traIR	MascBackground	1	0	1	6	0.166666667	Courtship.Recieved
372	control-traIR	MascBackground	1	2	3	6	0.5	Courtship.Recieved
373	control-traIR	MascBackground	0	1	1	6	0.166666667	Courtship.Recieved
374	control-traIR	MascBackground	1	1	2	6	0.333333333	Courtship.Recieved
375	control-traIR	MascBackground	0	0	0	6	0	Courtship.Recieved
376	control-traIR	MascBackground	0	2	2	6	0.333333333	Courtship.Recieved
377	control-traIR	MascBackground	3	3	6	6	1	Courtship.Recieved
378	control-traIR	MascBackground	0	1	1	6	0.166666667	Courtship.Recieved
379	control-traIR	MascBackground	1	1	2	6	0.333333333	Courtship.Recieved
380	control-traIR	MascBackground	2	1	3	6	0.5	Courtship.Recieved
381	Masc	MascBackground	3	1	4	6	0.666666667	Courtship.Recieved
382	Masc	MascBackground	1	2	3	6	0.5	Courtship.Recieved
383	Masc	MascBackground	2	2	4	6	0.666666667	Courtship.Recieved
384	Masc	MascBackground	1	2	3	6	0.5	Courtship.Recieved
385	Masc	MascBackground	1	0	1	6	0.166666667	Courtship.Recieved
386	Masc	MascBackground	2	0	2	6	0.333333333	Courtship.Recieved
387	Masc	MascBackground	0	3	3	6	0.5	Courtship.Recieved
388	Masc	MascBackground	2	2	4	6	0.666666667	Courtship.Recieved
389	Masc	MascBackground	1	0	1	6	0.166666667	Courtship.Recieved
390	Masc	MascBackground	2	0	2	6	0.333333333	Courtship.Recieved
391	Masc	MascBackground	2	2	4	6	0.666666667	Courtship.Recieved
392	Masc	MascBackground	1	3	4	6	0.666666667	Courtship.Recieved
393	Masc	MascBackground	2	3	5	6	0.833333333	Courtship.Recieved
394	Masc	MascBackground	0	1	1	6	0.166666667	Courtship.Recieved
395	Masc	MascBackground	0	3	3	6	0.5	Courtship.Recieved
396	Masc	MascBackground	2	1	3	6	0.5	Courtship.Recieved
397	Masc	MascBackground	1	2	3	6	0.5	Courtship.Recieved
398	Masc	MascBackground	2	0	2	6	0.333333333	Courtship.Recieved
399	Masc	MascBackground	1	0	1	6	0.166666667	Courtship.Recieved
400	Masc	MascBackground	1	3	4	6	0.666666667	Courtship.Recieved
401	Masc	MascBackground	2	2	4	6	0.666666667	Courtship.Recieved
402	Masc	MascBackground	1	0	1	6	0.166666667	Courtship.Recieved
403	Masc	MascBackground	2	2	4	6	0.666666667	Courtship.Recieved
404	Masc	MascBackground	1	2	3	6	0.5	Courtship.Recieved
405	Masc	MascBackground	2	3	5	6	0.833333333	Courtship.Recieved
406	Masc	MascBackground	0	2	2	6	0.333333333	Courtship.Recieved
407	Masc	MascBackground	0	1	1	6	0.166666667	Courtship.Recieved
408	Masc	MascBackground	2	0	2	6	0.333333333	Courtship.Recieved
409	Masc	MascBackground	3	0	3	6	0.5	Courtship.Recieved
410	Masc	MascBackground	2	2	4	6	0.666666667	Courtship.Recieved
411	Masc	MascBackground	1	2	3	6	0.5	Courtship.Recieved
412	Masc	MascBackground	2	2	4	6	0.666666667	Courtship.Recieved
413	Masc	MascBackground	3	1	4	6	0.666666667	Courtship.Recieved
414	Masc	MascBackground	0	2	2	6	0.333333333	Courtship.Recieved
415	Masc	MascBackground	2	1	3	6	0.5	Courtship.Recieved
416	Masc	MascBackground	0	0	0	6	0	Courtship.Recieved
417	Masc	MascBackground	2	3	5	6	0.833333333	Courtship.Recieved
418	Masc	MascBackground	0	0	0	6	0	Courtship.Recieved
419	Masc	MascBackground	3	0	3	6	0.5	Courtship.Recieved
420	Masc	MascBackground	1	2	3	6	0.5	Courtship.Recieved
