# Supplementary material for: Interactions between the sexual identity of the nervous system and the social environment mediate lifespan in Drosophila melanogaster
Source: Proc Biol Sci. 2018 Nov 28;285(1892):20181450. doi: 10.1098/rspb.2018.1450 (PMC6283938; doi:10.1098/rspb.2018.1450)
Supplement: Experiment 2 Survival.dat [file rspb20181450supp6.zip]

Archive with 1 entries (1 files):
- rspb20181450_si_006.dat
